# Supplementary material for: Enhancement of Growth and Secondary Metabolites by the Combined Treatment of Trace Elements and Hydrogen Water in Wheat Sprouts
Source: Int J Mol Sci. 2023 Nov 25;24(23):16742. doi: 10.3390/ijms242316742 (PMC10706805; doi:10.3390/ijms242316742)
Supplement: Supplementary file 1 [file ijms-24-16742-s001.zip]

Archive with 1 entries (1 files):
- ijms-2708581-supplementary.pdf
